# Supplementary material for: Periodontal pathogens promote cancer aggressivity via TLR/MyD88 triggered activation of Integrin/FAK signaling that is therapeutically reversible by a probiotic bacteriocin
Source: PLoS Pathog. 2020 Oct 1;16(10):e1008881. doi: 10.1371/journal.ppat.1008881 (PMC7529280; doi:10.1371/journal.ppat.1008881)
Supplement: S1 Data — Excel spreadsheet containing, in separate sheets, the underlying numerical data and statistical analysis for Figure panels 1A-F, 2A-F, 3A-C, 4A-F, 6C-F, 6J and 7B. (XLSX) [file ppat.1008881.s005.xlsx]

## Sheet: Fig 1A 
14A-migration
0h
Item	Source	Length
1	14A 0 1.jpg	990.43
2	14A 0 2.jpg	946.35
3	14A 0 3.jpg	949.91
C					C-Nsn25					C-Nsn50					C-Nsn75
Item	Source	Length	sub.from 0h	%	Item	Source	Length	sub.from 0h	%	Item	Source	Length	sub.from 0h	%	Item	Source	Length	sub.from 0h	%
1	14A C 1.jpg	875.52	114.91	11.602	1	14A C Nsn25 1.jpg	827.58	162.85	16.4424	1	14A C Nsn50 1.jpg	904.49	85.94	8.67704	1	14A C Nsn75 1.jpg	843.54	146.89	14.8309
2	14A C 2.jpg	825.51	120.84	12.7691	2	14A C Nsn25 2.jpg	875.99	70.36	7.43488	2	14A C Nsn50 2.jpg	871.35	75	7.92519	2	14A C Nsn75 2.jpg	912.81	33.54	3.54414
3	14A C 3.jpg	832.19	117.72	12.3928	3	14A C Nsn25 3.jpg	831.59	118.32	12.4559	3	14A C Nsn50 3.jpg	796.84	153.07	16.1142	3	14A C Nsn75 3.jpg	839.51	110.4	11.6222
		Mean	117.823	12.2546				117.177	12.1111				104.67	10.9055				96.9433	9.99908
		SD	2.96635	0.595651				46.2556	4.51363				42.271	4.5265				57.8608	5.81581
Td10					Td10-Nsn25					Td10-Nsn50					Td10-Nsn75
Item	Source	Length	sub.from 0h	%	Item	Source	Length	sub.from 0h	%	Item	Source	Length	sub.from 0h	%	Item	Source	Length	sub.from 0h	%
1	14A Td10 1.jpg	471.24	519.19	52.4207	1	14A Td10 Nsn 25 1.jpg	337.866	652.564	65.8869	1	14A Td10 Nsn 50 1.jpg	456.735	533.695	53.8852	1	14A Td10 Nsn 75 1.jpg	431.3	559.13	56.4533
2	14A Td10 2.jpg	345.07	601.28	63.5367	2	14A Td10 Nsn 25 2.jpg	448.411	497.939	52.6168	2	14A Td10 Nsn 50 2.jpg	489.265	457.085	48.2998	2	14A Td10 Nsn 75 2.jpg	491.79	454.56	48.033
3	14A Td10 3.jpg	440.58	509.33	53.6188	3	14A Td10 Nsn 25 3.jpg	453.624	496.286	52.2456	3	14A Td10 Nsn 50 3.jpg	371.549	578.361	60.8859	3	14A Td10 Nsn 75 3.jpg	533.35	416.56	43.8526
		Mean	543.267	56.5254				548.93	56.9164				523.047	54.3569				476.75	49.4463
		SD	50.4823	6.10149				89.7536	7.77088				61.3353	6.3063				73.8299	6.41813
Td50					Td50-Nsn25					Td50-Nsn50					Td50-Nsn75
Item	Source	Length	sub.from 0h	%	Item	Source	Length	sub.from 0h	%	Item	Source	Length	sub.from 0h	%	Item	Source	Length	sub.from 0h	%
1	14A Td50 1.jpg	391.696	598.734	60.4519	1	14A Td50 Nsn25 1.jpg	366.85	623.58	62.9605	1	14A Td50 Nsn50 1.jpg	618.415	372.015	37.561	1	14A Td50 Nsn75 1.jpg	769.91	220.52	22.2651
2	14A Td50 2.jpg	254.771	691.579	73.0786	2	14A Td50 Nsn25 2.jpg	497.29	449.06	47.4518	2	14A Td50 Nsn50 2.jpg	743.438	202.912	21.4416	2	14A Td50 Nsn75 2.jpg	745.482	200.868	21.2255
3	14A Td50 3.jpg	415.733	534.177	56.2344	3	14A Td50 Nsn25 3.jpg	398.95	550.96	58.0013	3	14A Td50 Nsn50 3.jpg	751.879	198.031	20.8473	3	14A Td50 Nsn75 3.jpg	845.258	104.652	11.0171
		Mean	608.163	63.255				541.2	56.1379				257.653	26.6166				175.347	18.1692
		SD	79.1238	8.76494				87.6684	7.92051				99.0709	9.48275				62.0065	6.2157
Td100					Td100-Nsn25					Td100-Nsn50					Td100-Nsn75
Item	Source	Length	sub.from 0h	%	Item	Source	Length	sub.from 0h	%	Item	Source	Length	sub.from 0h	%	Item	Source	Length	sub.from 0h	%
1	14A Td100 1.jpg	431.33	559.1	56.4502	1	14A Td100 Nsn 25 1.jpg	521.695	468.735	47.3264	1	14A Td100 Nsn 50 1.jpg	626.09	364.34	36.786	1	14A Td100 Nsn 75 1.jpg	832.19	158.24	15.9769
2	14A Td100 2.jpg	352.46	593.89	62.7559	2	14A Td100 Nsn 25 2.jpg	688.965	257.385	27.1977	2	14A Td100 Nsn 50 2.jpg	723.49	222.86	23.5494	2	14A Td100 Nsn 75 2.jpg	733.69	212.66	22.4716
3	14A Td100 3.jpg	310.76	639.15	67.2853	3	14A Td100 Nsn 25 3.jpg	584.42	365.49	38.4763	3	14A Td100 Nsn 50 3.jpg	792.56	157.35	16.5647	3	14A Td100 Nsn 75 3.jpg	824.93	124.98	13.157
		Mean	597.38	62.1638				363.87	37.6668				248.183	25.6334				165.293	17.2018
		SD	40.139	5.44176				105.684	10.0887				105.793	10.2705				44.2635	4.77657
%	C	Td10	Td50	Td100
Mean	12.2546	56.5254	63.255	62.1638
SD	0.595651	6.10149	8.76494	5.44176
	C-Nsn25	Td10-Nsn25	Td50-Nsn25	Td100-Nsn25
Mean	12.1111	56.9164	56.1379	37.6668
SD	4.51363	7.77088	7.92051	10.0887
	C-Nsn50	Td10-Nsn50	Td50-Nsn50	Td100-Nsn50
Mean	10.9055	54.3569	26.6166	25.6334
SD	4.5265	6.3063	9.48275	10.2705
	C-Nsn75	Td10-Nsn75	Td50-Nsn75	Td100-Nsn75
Mean	9.99908	49.4463	18.1692	17.2018
SD	5.81581	6.41813	6.2157	4.77657

## Sheet: Fig 1B 
14A-migration
0h
Item	Source	Length
1	14A 0 1.jpg	1026.35
2	14A 0 2.jpg	1009.16
3	14A 0 3.jpg	1024.03
C					C-Nsn25					C-Nsn50					C-Nsn75
Item	Source	Length	sub.from 0h	%	Item	Source	Length	sub.from 0h	%	Item	Source	Length	sub.from 0h	%	Item	Source	Length	sub.from 0h	%
1	14A C 1.jpg	745.52	280.83	27.362	1	14A C Nsn25 1.jpg	767.58	258.77	25.2126	1	14A C Nsn50 1.jpg	767.47	258.88	25.2234	1	14A C Nsn75 1.jpg	874.18	152.17	14.8263
2	14A C 2.jpg	765.51	243.65	24.1438	2	14A C Nsn25 2.jpg	795.99	213.17	21.1235	2	14A C Nsn50 2.jpg	883.47	125.69	12.4549	2	14A C Nsn75 2.jpg	839.22	169.94	16.8397
3	14A C 3.jpg	788.19	235.84	23.0306	3	14A C Nsn25 3.jpg	811	213.03	20.8031	3	14A C Nsn50 3.jpg	812.88	211.15	20.6195	3	14A C Nsn75 3.jpg	801.54	222.49	21.7269
		Mean	253.44	24.8455				228.323	22.3798				198.573	19.4326				181.533	17.7977
		SD	24.0397	2.24934				26.3677	2.45858				67.4798	6.46645				36.5654	3.54862
Pg10					Pg10-Nsn25					Pg10-Nsn50					Pg10-Nsn75
Item	Source	Length	sub.from 0h	%	Item	Source	Length	sub.from 0h	%	Item	Source	Length	sub.from 0h	%	Item	Source	Length	sub.from 0h	%
1	14A Pg10 1.jpg	399.29	627.06	61.0961	1	14A Pg10 Nsn 25 1.jpg	357.1	669.25	65.2068	1	14A Pg10 Nsn 50 1.jpg	525.24	501.11	48.8245	1	14A Pg10 Nsn 75 1.jpg	697.3	329.05	32.0602
2	14A Pg10 2.jpg	355.07	654.09	64.8153	2	14A Pg10 Nsn 25 2.jpg	278.3	730.86	72.4226	2	14A Pg10 Nsn 50 2.jpg	628.34	380.82	37.7363	2	14A Pg10 Nsn 75 2.jpg	647.46	361.7	35.8417
3	14A Pg10 3.jpg	279.24	744.79	72.7313	3	14A Pg10 Nsn 25 3.jpg	398.84	625.19	61.0519	3	14A Pg10 Nsn 50 3.jpg	549.34	474.69	46.3551	3	14A Pg10 Nsn 75 3.jpg	589.35	434.68	42.448
		Mean	675.313	66.2142				675.1	66.2271				452.207	44.3053				375.143	36.7833
		SD	61.6677	5.94239				53.0773	5.7536				63.2182	5.82133				54.083	5.25751
Pg50					Pg50-Nsn25					Pg50-Nsn50					Pg50-Nsn75
Item	Source	Length	sub.from 0h	%	Item	Source	Length	sub.from 0h	%	Item	Source	Length	sub.from 0h	%	Item	Source	Length	sub.from 0h	%
1	14A Pg50 1.jpg	385.7	640.65	62.4202	1	14A Pg50 Nsn25 1.jpg	309.47	716.88	69.8475	1	14A Pg50 Nsn50 1.jpg	481.84	544.51	53.0531	1	14A Pg50 Nsn75 1.jpg	769.91	256.44	24.9856
2	14A Pg50 2.jpg	281.95	727.21	72.0609	2	14A Pg50 Nsn25 2.jpg	283.92	725.24	71.8657	2	14A Pg50 Nsn50 2.jpg	624.25	384.91	38.1416	2	14A Pg50 Nsn75 2.jpg	655.47	353.69	35.048
3	14A Pg50 3.jpg	201.34	822.69	80.3385	3	14A Pg50 Nsn25 3.jpg	388.95	635.08	62.0177	3	14A Pg50 Nsn50 3.jpg	539.14	484.89	47.3512	3	14A Pg50 Nsn75 3.jpg	793.55	230.48	22.5072
		Mean	730.183	71.6065				692.4	67.9103				471.437	46.1819				280.203	27.5136
		SD	91.0564	8.96776				49.8163	5.20195				80.646	7.52416				64.9515	6.6416
Pg100					Pg100-Nsn25					Pg100-Nsn50					Pg100-Nsn75
Item	Source	Length	sub.from 0h	%	Item	Source	Length	sub.from 0h	%	Item	Source	Length	sub.from 0h	%	Item	Source	Length	sub.from 0h	%
1	14A Pg100 1.jpg	655.52	370.83	36.1309	1	14A Pg100 Nsn 25 1.jpg	784.39	241.96	23.5748	1	14A Pg100 Nsn 50 1.jpg	626.09	400.26	38.9984	1	14A Pg100 Nsn 75 1.jpg	812.57	213.78	20.8292
2	14A Pg100 2.jpg	775.51	233.65	23.1529	2	14A Pg100 Nsn 25 2.jpg	703.69	305.47	30.2697	2	14A Pg100 Nsn 50 2.jpg	723.49	285.67	28.3077	2	14A Pg100 Nsn 75 2.jpg	706.33	302.83	30.0081
3	14A Pg100 3.jpg	766.79	257.24	25.1204	3	14A Pg100 Nsn 25 3.jpg	742.39	281.64	27.5031	3	14A Pg100 Nsn 50 3.jpg	792.56	231.47	22.6038	3	14A Pg100 Nsn 75 3.jpg	736.13	287.9	28.1144
		Mean	287.24	28.1347				276.357	27.1159				305.8	29.97				268.17	26.3172
		SD	73.3457	6.99444				32.0829	3.36422				86.1767	8.32273				47.691	4.84621
%	C	Pg10	Pg50	Pg100
Mean	24.8455	66.2142	71.6065	28.1347
SD	2.24934	5.94239	8.96776	6.99444
	C-Nsn25	Pg10-Nsn25	Pg50-Nsn25	Pg100-Nsn25
Mean	22.3798	66.2271	67.9103	27.1159
SD	2.45858	5.7536	5.20195	3.36422
	C-Nsn50	Pg10-Nsn50	Pg50-Nsn50	Pg100-Nsn50
Mean	19.4326	44.3053	46.1819	29.97
SD	6.46645	5.82133	7.52416	8.32273
	C-Nsn75	Pg10-Nsn75	Pg50-Nsn75	Pg100-Nsn75
Mean	17.7977	36.7833	27.5136	26.3172
SD	3.54862	5.25751	6.6416	4.84621

## Sheet: Fig 1C 
14A-migration
0h
Item	Source	Length
1	14A-0 1.jpg	1780.88
2	14A-0 2.jpg	1790.17
3	14A-0 3.jpg	2100.92
14A C
		Length	sub from 0h	%	14A C Nsn25		Length	sub from 0h	%	14A C Nsn50		Length	sub from 0h	%	14A C Nsn75		Length	sub from 0h	%
1	14A-C 3.jpg	1387.05	393.83	22.1143	1	14A-C-Nsn25 3.jpg	1356.22	424.66	23.8455	1	14A-C-Nsn50 3.jpg	1453.98	326.9	18.3561	1	14A-C-Nsn75 2.jpg	1553.68	227.2	12.7577
2	14A-C 1.jpg	1326.99	463.18	25.8735	2	14A-C-Nsn25 1.jpg	1485.95	304.22	16.9939	2	14A-C-Nsn50 1.jpg	1669.9	120.27	6.71836	2	14A-C-Nsn75 3.jpg	1669.9	120.27	6.71836
3	14A-C 2.jpg	1571.59	529.33	25.1952	3	14A-C-Nsn25 2.jpg	1464.48	636.44	30.2934	3	14A-C-Nsn50 2.jpg	1640.84	460.08	21.899	3	14A-C-Nsn75 1.jpg	1840.84	260.08	12.3793
mean			462.113	24.3943				455.107	23.7109				302.417	15.6578				202.517	10.6185
SD			67.7563	2.00345				168.19	6.65076				171.223	7.94187				73.1003	3.3829
14A FN10
		Length	sub from 0h	%	14A FN10 Nsn25		Length	sub from 0h	%	14A FN10 Nsn50		Length	sub from 0h	%	14A FN10 Nsn75		Length	sub from 0h	%
1	14A-FN10 3.jpg	803.37	977.51	54.8892	1	14A-FN10-Nsn25 3.jpg	1086.74	694.14	38.9774	1	14A-FN10-Nsn50 3.jpg	985.37	795.51	44.6695	1	14A-FN10-Nsn75 3.jpg	1233.7	547.18	30.7253
2	14A-FN10 1.jpg	1011.74	778.43	43.4836	2	14A-FN10-Nsn25 1.jpg	1192.92	597.25	33.3628	2	14A-FN10-Nsn50 1.jpg	1106.53	683.64	38.1886	2	14A-FN10-Nsn75 1.jpg	1155.54	634.63	35.4508
3	14A-FN10 2.jpg	795.25	1305.67	62.1475	3	14A-FN10-Nsn25 2.jpg	987.15	1113.77	53.0134	3	14A-FN10-Nsn50 2.jpg	1282.99	817.93	38.932	3	14A-FN10-Nsn75 2.jpg	1312.41	788.51	37.5317
mean			1020.54	53.5068				801.72	41.7845				765.693	40.5967				656.773	34.5692
SD			266.24	9.40846				274.551	10.1216				71.939	3.54669				122.179	3.48778
14A FN50
		Length	sub from 0h	%	14A FN50 Nsn25		Length	sub from 0h	%	14A FN50 Nsn50		Length	sub from 0h	%	14A FN50 Nsn75		Length	sub from 0h	%
1	14A-FN50 3.jpg	1084.57	696.31	39.0992	1	14A-FN50-Nsn25 3.jpg	930.5	850.38	47.7506	1	14A-FN50-Nsn50 2.jpg	1188.12	592.76	33.2847	1	14A-FN50-Nsn75 3.jpg	1461.66	319.22	17.9248
2	14A-FN50 1.jpg	825.94	964.23	53.8625	2	14A-FN50-Nsn25 1.jpg	1070.56	719.61	40.1979	2	14A-FN50-Nsn50 3.jpg	1087.55	702.62	39.2488	2	14A-FN50-Nsn75 1.jpg	1335.19	454.98	25.4155
3	14A-FN50 2.jpg	754.12	1346.8	64.1052	3	14A-FN50-Nsn25 2.jpg	1154.69	946.23	45.0388	3	14A-FN50-Nsn50 1.jpg	1355.25	745.67	35.4925	3	14A-FN50-Nsn75 2.jpg	1433.67	667.25	31.7599
mean			1002.45	52.3556				838.74	44.3291				680.35	36.0087				480.483	25.0334
SD			326.925	12.5709				113.758	3.82604				78.8501	3.01537				175.411	6.92543
14A FN100
		Length	sub from 0h	%	14A FN100 Nsn25		Length	sub from 0h	%	14A FN100 Nsn50		Length	sub from 0h	%	14A FN100 Nsn75		Length	sub from 0h	%
1	14A-FN100 3.jpg	769.55	1011.33	56.7882	1	14A-FN100-Nsn25 2.jpg	1356.64	424.24	23.8219	1	14A-FN100-Nsn50 3.jpg	1157.85	623.03	34.9844	1	14A-FN100-Nsn75 3.jpg	1174.48	606.4	34.0506
2	14A-FN100 1.jpg	877.68	912.49	50.9723	2	14A-FN100-Nsn25 3.jpg	1082.18	707.99	39.5488	2	14A-FN100-Nsn50 1.jpg	1379.09	411.08	22.9632	2	14A-FN100-Nsn75 1.jpg	1439.42	350.75	19.5931
3	14A-FN100 2.jpg	921.99	1178.93	56.1149	3	14A-FN100-Nsn25 1.jpg	1341.28	759.642	36.1576	3	14A-FN100-Nsn50 2.jpg	1251.52	849.4	40.4299	3	14A-FN100-Nsn75 2.jpg	1500.01	600.91	28.6022
mean			1034.25	54.6251				630.624	33.1761				627.837	32.7925				519.353	27.4153
SD			134.691	3.18135				180.59	8.27648				219.2	8.93728				146.041	7.30145
%	14A C	14A FN10	14A FN50	14A FN100
Mean	24.3943	53.5068	52.3556	54.6251
SD	2.00345	9.40846	12.5709	3.18135
	14A C Nsn25	14A FN10 Nsn25	14A FN50 Nsn25	14A FN100 Nsn25
Mean	23.7109	41.7845	44.3291	33.1761
SD	6.65076	10.1216	3.82604	8.27648
	14A C Nsn50	14A FN10 Nsn50	14A FN50 Nsn50	14A FN100 Nsn50
Mean	15.6578	40.5967	36.0087	32.7925
SD	7.94187	3.54669	3.01537	8.93728
	14A C Nsn75	14A FN10 Nsn75	14A FN50 Nsn75	14A FN100 Nsn75
Mean	10.6185	34.5692	25.0334	27.4153
SD	3.3829	3.48778	6.92543	7.30145

## Sheet: Fig 1D 
HSC3-migration
0h
Item	Source	Length
1	14A-0 1.jpg	1105.18
2	14A-0 2.jpg	1142.21
3	14A-0 3.jpg	1097.34
C					C-Nsn25					C-Nsn50					C-Nsn75
Item	Source	Length	sub.from 0h	%	Item	Source	Length	sub.from 0h	%	Item	Source	Length	sub.from 0h	%	Item	Source	Length	sub.from 0h	%
1	14A C 1.jpg	855.45	249.73	22.5963	1	14A C Nsn25 1.jpg	934.67	170.51	15.4283	1	14A C Nsn50 1.jpg	1045.93	59.25	5.36112	1	14A C Nsn75 1.jpg	1011.96	93.22	8.43483
2	14A C 2.jpg	1056.87	85.34	7.47148	2	14A C Nsn25 2.jpg	760.4	381.81	33.4273	2	14A C Nsn50 2.jpg	1055.05	87.16	7.63082	2	14A C Nsn75 2.jpg	1023.41	118.8	10.4009
3	14A C 3.jpg	874.48	222.86	20.3091	3	14A C Nsn25 3.jpg	998.1	99.24	9.04369	3	14A C Nsn50 3.jpg	854.3	243.04	22.1481	3	14A C Nsn75 3.jpg	867.35	229.99	20.9589
		Mean	185.977	16.7923				217.187	19.2997				129.817	11.7133				147.337	13.2649
		SD	88.1834	8.15268				146.954	12.6444				99.0423	9.10774				72.7136	6.73533
Td10					Td10-Nsn25					Td10-Nsn50					Td10-Nsn75
Item	Source	Length	sub.from 0h	%	Item	Source	Length	sub.from 0h	%	Item	Source	Length	sub.from 0h	%	Item	Source	Length	sub.from 0h	%
1	14A Td10 1.jpg	399.26	705.92	63.8738	1	14A Td10 Nsn 25 1.jpg	994.86	110.32	9.98208	1	14A Td10 Nsn 50 1.jpg	994.9	110.28	9.97847	1	14A Td10 Nsn 75 1.jpg	963.19	141.99	12.8477
2	14A Td10 2.jpg	617.85	524.36	45.9075	2	14A Td10 Nsn 25 2.jpg	830.15	312.06	27.3207	2	14A Td10 Nsn 50 2.jpg	960.68	181.53	15.8929	2	14A Td10 Nsn 75 2.jpg	1131.16	11.05	0.967423
3	14A Td10 3.jpg	719.38	377.96	34.4433	3	14A Td10 Nsn 25 3.jpg	718.02	379.32	34.5672	3	14A Td10 Nsn 50 3.jpg	830.2	267.14	24.3443	3	14A Td10 Nsn 75 3.jpg	1058.24	39.1	3.56316
		Mean	536.08	48.0748				267.233	23.9567				186.317	16.7386				64.0467	5.79276
		SD	164.294	14.8345				139.99	12.6331				78.5395	7.22017				68.9425	6.24607
Td50					Td50-Nsn25					Td50-Nsn50					Td50-Nsn75
Item	Source	Length	sub.from 0h	%	Item	Source	Length	sub.from 0h	%	Item	Source	Length	sub.from 0h	%	Item	Source	Length	sub.from 0h	%
1	14A Td50 1.jpg	253.49	851.69	77.0635	1	14A Td50 Nsn25 1.jpg	446.91	658.27	59.5622	1	14A Td50 Nsn50 1.jpg	785.8	319.38	28.8985	1	14A Td50 Nsn75 1.jpg	827.42	277.76	25.1326
2	14A Td50 2.jpg	167.95	974.26	85.296	2	14A Td50 Nsn25 2.jpg	586.15	556.06	48.6828	2	14A Td50 Nsn50 2.jpg	722.38	419.83	36.7559	2	14A Td50 Nsn75 2.jpg	1077.23	64.98	5.68897
3	14A Td50 3.jpg	184.01	913.33	83.2313	3	14A Td50 Nsn25 3.jpg	725.54	371.8	33.8819	3	14A Td50 Nsn50 3.jpg	950.58	146.76	13.3742	3	14A Td50 Nsn75 3.jpg	814.26	283.08	25.7969
		Mean	913.093	81.8636				528.71	47.3757				295.323	26.3429				208.607	18.8728
		SD	61.2853	4.28331				145.18	12.89				138.115	11.8985				124.413	11.4224
Td100					Td100-Nsn25					Td100-Nsn50					Td100-Nsn75
Item	Source	Length	sub.from 0h	%	Item	Source	Length	sub.from 0h	%	Item	Source	Length	sub.from 0h	%	Item	Source	Length	sub.from 0h	%
1	14A Td100 1.jpg	304.22	800.96	72.4733	1	14A Td100 Nsn 25 1.jpg	361.31	743.87	67.3076	1	14A Td100 Nsn 50 1.jpg	725.55	379.63	34.3501	1	14A Td100 Nsn 75 1.jpg	696.78	408.4	36.9533
2	14A Td100 2.jpg	139.55	1002.66	87.7825	2	14A Td100 Nsn 25 2.jpg	551.51	590.7	51.7155	2	14A Td100 Nsn 50 2.jpg	768.59	373.62	32.7103	2	14A Td100 Nsn 75 2.jpg	721.8	420.41	36.8067
3	14A Td100 3.jpg	101.39	995.95	90.7604	3	14A Td100 Nsn 25 3.jpg	449.9	647.44	59.0009	3	14A Td100 Nsn 50 3.jpg	731.89	365.45	33.3033	3	14A Td100 Nsn 75 3.jpg	807.98	289.36	26.3692
		Mean	933.19	83.672				660.67	59.3413				372.9	33.4545				372.723	33.3764
		SD	114.564	9.81205				77.4373	7.8016				7.11737	0.830294				72.4441	6.06884
%	C	Td10	Td50	Td100
Mean	16.7923	48.0748	81.8636	83.672
SD	8.15268	14.8345	4.28331	9.81205
	C-Nsn25	Td10-Nsn25	Td50-Nsn25	Td100-Nsn25
Mean	19.2997	23.9567	47.3757	59.3413
SD	12.6444	12.6331	12.89	7.8016
	C-Nsn50	Td10-Nsn50	Td50-Nsn50	Td100-Nsn50
Mean	11.7133	16.7386	26.3429	33.4545
SD	9.10774	7.22017	11.8985	0.830294
	C-Nsn75	Td10-Nsn75	Td50-Nsn75	Td100-Nsn75
Mean	13.2649	5.79276	18.8728	33.3764
SD	6.73533	6.24607	11.4224	6.06884

## Sheet: Fig 1E 
HSC3-migration
0h
Item	Source	Length
1	14A-0 1.jpg	1105.18
2	14A-0 2.jpg	1142.21
3	14A-0 3.jpg	1097.34
C					C-Nsn25					C-Nsn50					C-Nsn75
Item	Source	Length	sub.from 0h	%	Item	Source	Length	sub.from 0h	%	Item	Source	Length	sub.from 0h	%	Item	Source	Length	sub.from 0h	%
1	14A C 1.jpg	855.45	249.73	22.5963	1	14A C Nsn25 1.jpg	934.67	170.51	15.4283	1	14A C Nsn50 1.jpg	1045.93	59.25	5.36112	1	14A C Nsn75 1.jpg	1011.96	93.22	8.43483
2	14A C 2.jpg	1056.87	85.34	7.47148	2	14A C Nsn25 2.jpg	760.4	381.81	33.4273	2	14A C Nsn50 2.jpg	1055.05	87.16	7.63082	2	14A C Nsn75 2.jpg	1023.41	118.8	10.4009
3	14A C 3.jpg	874.48	222.86	20.3091	3	14A C Nsn25 3.jpg	998.1	99.24	9.04369	3	14A C Nsn50 3.jpg	854.3	243.04	22.1481	3	14A C Nsn75 3.jpg	867.35	229.99	20.9589
		Mean	185.977	16.7923				217.187	19.2997				129.817	11.7133				147.337	13.2649
		SD	88.1834	8.15268				146.954	12.6444				99.0423	9.10774				72.7136	6.73533
Pg10					Pg10-Nsn25					Pg10-Nsn50					Pg10-Nsn75
Item	Source	Length	sub.from 0h	%	Item	Source	Length	sub.from 0h	%	Item	Source	Length	sub.from 0h	%	Item	Source	Length	sub.from 0h	%
1	14A Pg10 1.jpg	265.56	839.62	75.9713	1	14A Pg10 Nsn 25 1.jpg	512.15	593.03	53.6591	1	14A Pg10 Nsn 50 1.jpg	761.36	343.82	31.1099	1	14A Pg10 Nsn 75 1.jpg	621.19	483.99	43.7929
2	14A Pg10 2.jpg	517.85	624.36	54.6625	2	14A Pg10 Nsn 25 2.jpg	341.84	800.37	70.0721	2	14A Pg10 Nsn 50 2.jpg	730.98	411.23	36.003	2	14A Pg10 Nsn 75 2.jpg	748.11	394.1	34.5033
3	14A Pg10 3.jpg	269.38	827.96	75.4515	3	14A Pg10 Nsn 25 3.jpg	281.44	815.9	74.3525	3	14A Pg10 Nsn 50 3.jpg	611.8	485.54	44.247	3	14A Pg10 Nsn 75 3.jpg	757.21	340.13	30.9959
		Mean	763.98	68.6951				736.433	66.0279				413.53	37.12				406.073	36.4307
		SD	121.055	12.1554				124.433	10.9234				70.888	6.63941				72.6736	6.61263
Pg50					Pg50-Nsn25					Pg50-Nsn50					Pg50-Nsn75
Item	Source	Length	sub.from 0h	%	Item	Source	Length	sub.from 0h	%	Item	Source	Length	sub.from 0h	%	Item	Source	Length	sub.from 0h	%
1	14A Pg50 1.jpg	253.49	851.69	77.0635	1	14A Pg50 Nsn25 1.jpg	446.91	658.27	59.5622	1	14A Pg50 Nsn50 1.jpg	565.8	539.38	48.8047	1	14A Pg50 Nsn75 1.jpg	827.42	277.76	25.1326
2	14A Pg50 2.jpg	167.95	974.26	85.296	2	14A Pg50 Nsn25 2.jpg	586.15	556.06	48.6828	2	14A Pg50 Nsn50 2.jpg	501.32	640.89	56.1096	2	14A Pg50 Nsn75 2.jpg	882.75	259.46	22.7156
3	14A Pg50 3.jpg	184.01	913.33	83.2313	3	14A Pg50 Nsn25 3.jpg	725.54	371.8	33.8819	3	14A Pg50 Nsn50 3.jpg	712.27	385.07	35.0912	3	14A Pg50 Nsn75 3.jpg	623.84	473.5	43.1498
		Mean	913.093	81.8636				528.71	47.3757				521.78	46.6685				336.907	30.3327
		SD	61.2853	4.28331				145.18	12.89				128.815	10.6708				118.647	11.1656
Pg100					Pg100-Nsn25					Pg100-Nsn50					Pg100-Nsn75
Item	Source	Length	sub.from 0h	%	Item	Source	Length	sub.from 0h	%	Item	Source	Length	sub.from 0h	%	Item	Source	Length	sub.from 0h	%
1	14A Pg100 1.jpg	992.34	112.84	10.2101	1	14A Pg100 Nsn 25 1.jpg	822.39	282.79	25.5877	1	14A Pg100 Nsn 50 1.jpg	871.13	234.05	21.1775	1	14A Pg100 Nsn 75 1.jpg	891.11	214.07	19.3697
2	14A Pg100 2.jpg	867.34	274.87	24.0648	2	14A Pg100 Nsn 25 2.jpg	1019.27	122.94	10.7633	2	14A Pg100 Nsn 50 2.jpg	909.12	233.09	20.4069	2	14A Pg100 Nsn 75 2.jpg	997.73	144.48	12.6492
3	14A Pg100 3.jpg	992.47	104.87	9.55675	3	14A Pg100 Nsn 25 3.jpg	951.91	145.43	13.253	3	14A Pg100 Nsn 50 3.jpg	906.87	190.47	17.3574	3	14A Pg100 Nsn 75 3.jpg	901.94	195.4	17.8067
		Mean	164.193	14.6105				183.72	16.5347				219.203	19.6473				184.65	16.6085
		SD	95.9316	8.19411				86.5309	7.93835				24.8884	2.02017				36.0189	3.51683
%	C	Pg10	Pg50	Pg100
Mean	16.7923	68.6951	81.8636	14.6105
SD	8.15268	12.1554	4.28331	8.19411
	C-Nsn25	Pg10-Nsn25	Pg50-Nsn25	Pg100-Nsn25
Mean	19.2997	66.0279	47.3757	16.5347
SD	12.6444	10.9234	12.89	7.93835
	C-Nsn50	Pg10-Nsn50	Pg50-Nsn50	Pg100-Nsn50
Mean	11.7133	37.12	46.6685	19.6473
SD	9.10774	6.63941	10.6708	2.02017
	C-Nsn75	Pg10-Nsn75	Pg50-Nsn75	Pg100-Nsn75
Mean	13.2649	36.4307	30.3327	16.6085
SD	6.73533	6.61263	11.1656	3.51683

## Sheet: Fig 1F 
HSC3-migration
0h
Item	Source	Length
1	14A-0 1.jpg	1982.03
2	14A-0 2.jpg	1972.75
3	14A-0 3.jpg	1958.85
HSC3 C					HSC3 C Nsn25					HSC3 C Nsn50					HSC3 C Nsn75
Item	Source	Length	sub.from 0h	%	Item	Source	Length	sub.from 0h	%	Item	Source	Length	sub.from 0h	%	Item	Source	Length	sub.from 0h	%
1	HSC3-C 1.jpg	1738.56	243.47	12.2839	1	HSC3-C-Nsn25 1.jpg	1924.64	57.39	2.89552	1	HSC3-C-Nsn50 1.jpg	1891.64	90.39	4.56048	1	HSC3-C-Nsn75 1.jpg	1841.45	140.58	7.09273
2	HSC3-C 1.jpg	1626.99	345.76	17.5268	2	HSC3-C-Nsn25 2.jpg	1856.82	115.93	5.87657	2	HSC3-C-Nsn50 2.jpg	1856.82	115.93	5.87657	2	HSC3-C-Nsn75 2.jpg	1949.68	23.07	1.16943
3	HSC3-C 2.jpg	1871.59	87.26	4.45465	3	HSC3-C-Nsn25 2.jpg	1764.48	194.37	9.92266	3	HSC3-C-Nsn50 2.jpg	1897.48	61.37	3.13296	3	HSC3-C-Nsn75 1.jpg	1840.84	118.01	6.02445
mean			225.497	11.4218				122.563	6.23158				89.23	4.52333				93.8867	4.7622
SD			130.184	6.57858				68.7305	3.527				27.2985	1.37218				62.3587	3.15695
HSC3 FN10					HSC3 FN10 Nsn25					HSC3 FN10 Nsn50					HSC3 FN10 Nsn75
Item	Source	Length	sub.from 0h	%	Item	Source	Length	sub.from 0h	%	Item	Source	Length	sub.from 0h	%	Item	Source	Length	sub.from 0h	%
1	HSC3-FN10 3.jpg	686.39	1295.64	65.3693	1	HSC3-FN10-Nsn25 3.jpg	1289.28	692.75	34.9515	1	HSC3-FN10-Nsn50 3.jpg	1474.85	507.18	25.5889	1	HSC3-FN10-Nsn75 3.jpg	1368.19	613.84	30.9703
2	HSC3-FN10 1.jpg	999.17	973.58	49.3514	2	HSC3-FN10-Nsn25 1.jpg	1131.68	841.07	42.6344	2	HSC3-FN10-Nsn50 1.jpg	1340.49	632.26	32.0497	2	HSC3-FN10-Nsn75 1.jpg	1242.91	729.84	36.9961
3	HSC3-FN10 2.jpg	895.18	1063.67	54.3007	3	HSC3-FN10-Nsn25 2.jpg	987.84	971.01	49.5704	3	HSC3-FN10-Nsn50 2.jpg	988.1	970.75	49.5571	3	HSC3-FN10-Nsn75 2.jpg	1594.58	364.27	18.5961
mean			1110.96	56.3405				834.943	42.3854				703.397	35.7319				569.317	28.8542
SD			166.157	8.20146				139.231	7.31261				239.832	12.4011				186.808	9.38073
HSC3 FN50					HSC3 FN50 Nsn25					HSC3 FN50 Nsn50					HSC3 FN50 Nsn75
Item	Source	Length	sub.from 0h	%	Item	Source	Length	sub.from 0h	%	Item	Source	Length	sub.from 0h	%	Item	Source	Length	sub.from 0h	%
1	HSC3-FN50 3.jpg	623.07	1358.96	68.564	1	HSC3-FN50-Nsn25 3.jpg	1078.05	903.98	45.6088	1	HSC3-FN50-Nsn50 2.jpg	1373.58	608.45	30.6983	1	HSC3-FN50-Nsn75 3.jpg	1450.67	531.36	26.8089
2	HSC3-FN50 1.jpg	608.42	1364.33	69.1588	2	HSC3-FN50-Nsn25 1.jpg	858.64	1114.11	56.475	2	HSC3-FN50-Nsn50 3.jpg	1413.09	559.66	28.3695	2	HSC3-FN50-Nsn75 1.jpg	1450.84	521.91	26.456
3	HSC3-FN50 2.jpg	634.12	1324.73	67.6279	3	HSC3-FN50-Nsn25 2.jpg	1254.69	704.16	35.9476	3	HSC3-FN50-Nsn50 1.jpg	1355.25	603.6	30.814	3	HSC3-FN50-Nsn75 2.jpg	1325.67	633.18	32.3241
mean			1349.34	68.4503				907.417	46.0105				590.57	29.9606				562.15	28.5296
SD			21.4813	0.771739				204.997	10.2696				26.8785	1.37913				61.695	3.29081
HSC3 FN100					HSC3 FN100 Nsn25					HSC3 FN100 Nsn50					HSC3 FN100 Nsn75
Item	Source	Length	sub.from 0h	%	Item	Source	Length	sub.from 0h	%	Item	Source	Length	sub.from 0h	%	Item	Source	Length	sub.from 0h	%
1	HSC3-FN100 3.jpg	411.88	1570.15	79.2193	1	HSC3-FN100-Nsn25 2.jpg	1070.35	911.685	45.9975	1	HSC3-FN100-Nsn50 3.jpg	1112.08	869.95	43.8919	1	HSC3-FN100-Nsn75 3.jpg	1023.39	958.64	48.3666
2	HSC3-FN100 1.jpg	601.99	1370.76	69.4847	2	HSC3-FN100-Nsn25 3.jpg	945.34	1027.41	52.0801	2	HSC3-FN100-Nsn50 1.jpg	994.06	978.69	49.6104	2	HSC3-FN100-Nsn75 1.jpg	1146.95	825.8	41.8603
3	HSC3-FN100 2.jpg	611.49	1347.36	68.7832	3	HSC3-FN100-Nsn25 1.jpg	1123.87	834.98	42.626	3	HSC3-FN100-Nsn50 2.jpg	1066.38	892.47	45.5609	3	HSC3-FN100-Nsn75 2.jpg	1080.44	878.41	44.8431
mean			1429.42	72.4957				924.692	46.9012				913.703	46.3544				887.617	45.0234
SD			122.433	5.83331				96.8721	4.79138				57.3955	2.9407				66.8968	3.25685
%	HSC3 C	HSC3 FN10	HSC3 FN50	HSC3 FN100
Mean	11.4218	56.3405	68.4503	72.4957
SD	6.57858	8.20146	0.771739	5.83331
	HSC3 C Nsn25	HSC3 FN10 Nsn25	HSC3 FN50 Nsn25	HSC3 FN100 Nsn25
Mean	6.23158	42.3854	46.0105	46.9012
SD	3.527	7.31261	10.2696	4.79138
	HSC3 C Nsn50	HSC3 FN10 Nsn50	HSC3 FN50 Nsn50	HSC3 FN100 Nsn50
Mean	4.52333	35.7319	29.9606	46.3544
SD	1.37218	12.4011	1.37913	2.9407
	HSC3 C Nsn75	HSC3 FN10 Nsn75	HSC3 FN50 Nsn75	HSC3 FN100 Nsn75
Mean	4.7622	28.8542	28.5296	45.0234
SD	3.15695	9.38073	3.29081	3.25685

## Sheet: Fig 2A 
Item	C	Td10	Td50	Td100
1	66.125	121.224	124.227	113
2	57.696	109.843	117.415	99
3	63.989	111.461	128.672	101
Mean	62.6033	114.176	123.438	104.333
SD	4.38202	6.15713	5.66982	7.57188
	C Nsn50	Td10 Nsn50	Td50 Nsn50	Td100 Nsn50
1	30.682	77.479	61.479	62
2	43.46	69.533	69.533	65
3	26.836	80.083	71.083	70
Mean	33.6593	75.6983	67.365	65.6667
SD	8.70274	5.49579	5.156	4.04145
Fold change
	C	Td10	Td50	Td100
1	1	1.83326	1.87867	1.70888
2	1	1.90382	2.03506	1.71589
3	1	1.74188	2.01085	1.5784
Mean	1	1.82632	1.97486	1.66772
SD	0	0.0811955	0.0841785	0.0774391
	C Nsn50	Td10 Nsn50	Td50 Nsn50	Td100 Nsn50
1	0.464	1.17171	0.929739	0.937618
2	0.753258	1.20516	1.20516	1.12659
3	0.419385	1.25151	1.11086	1.09394
Mean	0.545548	1.20946	1.08192	1.05272
SD	0.181261	0.0400767	0.139974	0.101007

## Sheet: Fig 2B 
item	C	Pg10	Pg50	Pg100
1	66.125	131	99.607	69
2	57.696	119	129.276	71
3	63.989	127	131.607	68
Mean	62.6033	125.667	120.163	69.3333
SD	4.38202	6.1101	17.8404	1.52753
	C Nsn50	Pg10 Nsn50	Pg50 Nsn50	Pg100 Nsn50
1	30.682	57	59.35	67
2	43.46	69	59.938	62
3	26.836	55	69.061	69
Mean	33.6593	60.3333	62.783	66
SD	8.70274	7.57188	5.44485	3.60555
Fold change
	C	Pg10	Pg50	Pg100
1	1	1.9811	1.50634	1.04348
2	1	2.06253	2.24064	1.23059
3	1	1.98472	2.05671	1.06268
Mean	1	2.00945	1.93457	1.11225
SD	0	0.0460091	0.382083	0.102933
	C Nsn50	Pg10 Nsn50	Pg50 Nsn50	Pg100 Nsn50
1	0.464	0.862004	0.897543	1.01323
2	0.753258	1.19592	1.03886	1.0746
3	0.419385	0.859523	1.07926	1.07831
Mean	0.545548	0.972483	1.00522	1.05538
SD	0.181261	0.193509	0.0954161	0.0365482

## Sheet: Fig 2C 
Item	C	Fn10	Fn50	Fn100
1	66.125	99	111.128	113
2	57.696	95	93.067	123
3	63.989	101	110.958	107
Mean	62.6033	98.3333	105.051	114.333
SD	4.38202	3.05505	10.3788	8.0829
	C Nsn50	Fn50 Nsn10	Fn50 Nsn50	Fn100 Nsn50
1	30.682	43	43.464	45
2	43.46	40	40.885	41
3	26.836	37	35.502	33
Mean	33.6593	40	39.9503	39.6667
SD	8.70274	3	4.06246	6.1101
Fold change
	C	Fn10	Fn50	Fn100
1	1	1.49716	1.68057	1.70888
2	1	1.64656	1.61306	2.13186
3	1	1.5784	1.73402	1.67216
Mean	1	1.57404	1.67588	1.83764
SD	0	0.0747936	0.0606157	0.255468
	C Nsn50	Fn50 Nsn10	Fn50 Nsn50	Fn100 Nsn50
1	0.464	0.650284	0.657301	0.680529
2	0.753258	0.693289	0.708628	0.710621
3	0.419385	0.578224	0.554814	0.515714
Mean	0.545548	0.640599	0.640248	0.635621
SD	0.181261	0.0581404	0.0783121	0.104927

## Sheet: Fig 2D 
Item	C	Td10	Td50	Td100
1	77	128	137	121
2	80	124	143	131
3	81	131	139	135
Mean	79.3333	127.667	139.667	129
SD	2.08167	3.51188	3.05505	7.2111
	C Nsn50	Td10 Nsn50	Td50 Nsn50	Td100 Nsn50
1	30.682	77.479	67	74
2	43.46	69.533	69.533	65
3	39	85	71.083	70
Mean	37.714	77.3373	69.2053	69.6667
SD	6.48534	7.73447	2.06113	4.50925
Fold change
	C	Td10	Td50	Td100
1	1	1.66234	1.77922	1.57143
2	1	1.55	1.7875	1.6375
3	1	1.61728	1.71605	1.66667
Mean	1	1.60987	1.76092	1.6252
SD	0	0.0565342	0.0390819	0.0487962
	C Nsn50	Td10 Nsn50	Td50 Nsn50	Td100 Nsn50
1	0.398468	1.00622	0.87013	0.961039
2	0.54325	0.869163	0.869163	0.8125
3	0.481481	1.04938	0.877568	0.864198
Mean	0.4744	0.974922	0.872287	0.879245
SD	0.0726506	0.0940986	0.00459911	0.0754042

[truncated: 17 more sheets: Fig 2E , Fig 2F , Fig 3A , Fig 3B , Fig 3C , Fig 4A , Fig 4B , Fig 4C , Fig 4D , Fig 4E , Fig 4F , Fig 6C, Fig 6D, Fig 6E, Fig 6F, Fig 6J, Fig 7B]
